# Supplementary material for: Socioeconomic and Governance Factors Disentangle the Relationship between Temperature and Antimicrobial Resistance: A 10-Year Ecological Analysis of European Countries
Source: Antibiotics (Basel). 2023 Apr 19;12(4):777. doi: 10.3390/antibiotics12040777 (PMC10135271; doi:10.3390/antibiotics12040777)
Supplement: Supplementary file 1 [file antibiotics-12-00777-s001.zip]

Archive with 1 entries (1 files):
- antibiotics-2296250-supplementary.pdf
